# Supplementary material for: Yellowing, Weathering and Degradation of Marine Pellets and Their Influence on the Adsorption of Chemical Pollutants
Source: Polymers (Basel). 2022 Mar 24;14(7):1305. doi: 10.3390/polym14071305 (PMC9003515; doi:10.3390/polym14071305)
Supplement: Supplementary file 1 [file polymers-14-01305-s001.zip]

Archive with 1 entries (1 files):
- polymers-1596129-supplementary.pdf
